# Supplementary material for: Evaluation of antibiotic-induced taste and smell disorders using the FDA adverse event reporting system database
Source: Sci Rep. 2021 May 5;11:9625. doi: 10.1038/s41598-021-88958-2 (PMC8100100; doi:10.1038/s41598-021-88958-2)
Supplement: Supplementary file 1 — Supplementary Information. [file 41598_2021_88958_MOESM1_ESM.xlsx]

## Sheet: Title
Supplementary Information
	Evaluation of antibiotic-induced taste and smell disorders using the FDA Adverse Event Reporting System database
Yusuke Kan1, 2, Junko Nagai1, Yoshihiro Uesawa1 *
	1 Department of Medical Molecular Informatics, Meiji Pharmaceutical University.
	2 Nanohana Pharmacy.
	*e-mail: uesawa@my-pharm.ac.jp

## Sheet: Table S1
	Name	substance name	Reports	a		Total
	amoxicillin	amoxicillin	91776	179		273
		amoxicillin sodium	29843	19
		amoxicillin trihydrate	52582	75
	azithromycin	azithromycin	93916	911		911
	ciprofloxacin	ciprofloxacin	211943	397		539
		ciprofloxacin hydrochloride	94577	133
		ciprofloxacin lactate	13490	9
	clarithromycin	clarithromycin	77620	1045		1055
		clarithromycin lactobionate	1251	10
	clindamycin	clindamycin	20927	44		289
		clindamycin hydrochloride	34987	134
		clindamycin palmitate hydrochloride	10208	49
		clindamycin phosphate	26328	62
	doxycycline	doxycycline	41659	110		191
		doxycycline calcium	475	0
		doxycycline carragenate	49	0
		doxycycline hyclate	11285	36
		doxycycline hydrochloride	7974	35
		doxycycline monohydrate	5350	10
	levofloxacin	levofloxacin	151004	429		429
		levofloxacin mesylate	48	0
	moxifloxacin	moxifloxacin	10301	38		277
		moxifloxacin hydrochloride	47246	239
	Table S1. Number of reports per component for each drug.
	a: Number of reports of taste and smell disorders due to antibiotics, Reports: Number of AEs reported for each antibiotic.

## Sheet: Table S2
	Drug	ROR	95%CI	p-value	a	b	c	d
	amoxicillin	0.87	( 0.78 - 0.98 )	0.0233	273	173928	78701	43702684
	azithromycin	5.5	( 5.15 - 5.87 )	<.0001	911	93005	78063	43783607
	ciprofloxacin	0.94	( 0.86 - 1.02 )	0.1369	539	319471	78435	43557141
	clarithromycin	7.62	( 7.17 - 8.11 )	<.0001	1055	77816	77919	43798796
	clindamycin	1.75	( 1.56 - 1.96 )	<.0001	289	92161	78685	43784451
	doxycycline	1.6	( 1.39 - 1.84 )	<.0001	191	66601	78783	43810011
	levofloxacin	1.59	( 1.44 - 1.75 )	<.0001	429	150623	78545	43725989
	moxifloxacin	2.7	( 2.40 - 3.04 )	<.0001	277	57270	78697	43819342
	Table S2. ROR of antibiotics that cause taste and smell disorders.
	The reports for each component were summed for each drug. a: Number of reports of taste and smell disorders due to antibiotics, b: Number of reports of taste and smell disorders other than antibiotics, c: Number of reports of other AEs other than antibiotics, d: Number of reports of other AEs other than antibiotics.

## Sheet: Table S3
		AdOR	95%CI	p-value
	Reporting year	0.99	( 0.98 - 1.00 )	0.0021
	Older people (≧60)	1.17	( 1.13 - 1.21 )	<.0001
	Gendar (Man)	0.88	( 0.85 - 0.91 )	<.0001
	(Con) Hypertension	1.06	( 1.00 - 1.11 )	0.0439
	(Con) Circulatory disease	0.59	( 0.54 - 0.64 )	<.0001
	(Con) Mental disorder	1.09	( 1.02 - 1.16 )	0.0136
	(Con) Renal disease	0.35	( 0.25 - 0.48 )	<.0001
	(Con) Cancer	1.5	( 1.44 - 1.56 )	<.0001
	azithromycin	2.73	( 1.94 - 3.85 )	<.0001
	clarithromycin	4.1	( 3.24 - 5.20 )	<.0001
	clindamycin	1.59	( 0.90 - 2.81 )	0.1127
	doxycycline	3.93	( 2.63 - 5.86 )	<.0001
	levofloxacin	1.64	( 1.19 - 2.26 )	0.0028
	moxifloxacin	2.72	( 1.84 - 4.03 )	<.0001
		(Con):Original medical history.
	Table S3. AdORs and P-values as determined via multiple logistic regression analysis.
	The reports for each component were summed for each drug. It was confirmed that the similar results could be obtained by adding up the number of reports.
